# Supplementary material for: The SpikerBox: A Low Cost, Open-Source BioAmplifier for Increasing Public Participation in Neuroscience Inquiry
Source: PLoS One. 2012 Mar 21;7(3):e30837. doi: 10.1371/journal.pone.0030837 (PMC3310049; doi:10.1371/journal.pone.0030837)
Supplement: File S9 — Excel Spreadsheet of Parts/Costs of SpikerBox components with associated part numbers from electronics supplier digikey.com. (XLSX) [file pone.0030837.s010.xlsx]

## Sheet: SpikerBox Raw Materials
Costs of Home-Made SpikerBox
	Cost/Unit	Digi-Key Part #
Custom Circuit Board	3.89	NA
Enclosure Components
Wood (3/16 inch thick basswood)	0.406	NA
Nuts (4)	0.081	NA
Screws (4)	0.128	NA
Cork ( 1 in^2)	0.0346	NA
Double-Sided Tape	0.0438	NA
Vinyl Spacers	0.06	NA
Subtotal	0.6934
Circuit Discreet Components
Header	0.095	A26509-40-ND
Chip Holders (3)	1.11	A24807-ND
9V battery	2.25	N145-ND
Speaker	4.91	102-1554-ND
Audio Line-Out	0.85	CP1-3524NG-ND
0.047 uF capacitor	0.37	BC1099CT-ND
33 kOhm Resistor	0.08	CF14JT33K0CT-ND
0.1 uF capacitor	0.44	BC1148CT-ND
RCA input connector	0.96	CP-1403-ND
220 uF capacitor	0.35	565-1674-ND
On/Off Switch	3.18	432-1164-ND
LED	0.54	67-1037-ND
10 uF capacitors (3)	1.41	445-2868-ND
10 kOhm Resistor (2)	0.16	CF14JT10K0CT-ND
390 Ohm Resistor	0.09	CF1/4390JRCT-ND
1 kOhm Resistor	0.08	CF14JT1K00CT-ND
0.47 uF capacitor	0.33	445-4804-ND
male 9V connector	0.55	593K-ND
female 9V connector	0.66	594K-ND
560 pF capacitor	0.33	490-3850-ND
speaker header connector	0.16	929974-01-36-ND
220 kOhm resistor	0.08	P220KBACT-ND
10 Ohm Resistor	0.08	P10BACT-ND
AD623 op amp IC	4.17	AD623ANZ-ND
TCL2272 op amp IC	1.55	296-1812-5-ND
LM386N audio chip IC	1.06	LM386N-3-ND
Subtotal	25.845
Electrode Costs
RCA Connector	1.77	CP-1452-ND
Sewing Needles (2)	0.012	NA
24 gauge Speaker Wire (6 inch length)	0.06	radioshack 278-1301
Subtotal	1.842
Total SpikerBox Material Costs
Custom Circuit Board	3.89
Enclosure	0.6934
Circuit Components	25.845
Electrode	1.842
Magic Number	32.2704
Smartphone Cable Costs
10 uF capacitor	0.47	445-2868-ND
4.7k Resistor	0.12	4.7KEBK-ND
3-conductor cable (1/2)	1.88	AE10361-ND
4-conductor cable (1/2)	3.33	CP-354S-M/M-ND
	5.8
Stimulation Cable Costs
3-conductor cable (1/2)	1.88	AE10361-ND
Hook Clips (2)	3.49	461-1014-ND
	5.37
Cheaper Stimulation Cable
3-conductor cable (1/2)	1.88	AE10361-ND
bare copper small clips	0.64	RadioShack Micro 1-1/8" Smooth Clips Catalog #270-373
	2.52
